# Supplementary material for: Comparative transcriptome and coexpression network analysis reveals key pathways and hub candidate genes associated with sunflower (Helianthus annuus L.) drought tolerance
Source: BMC Plant Biol. 2024 Mar 27;24:224. doi: 10.1186/s12870-024-04932-w (PMC10976745; doi:10.1186/s12870-024-04932-w)
Supplement: Supplementary file 1 — Supplementary Material 1. [file 12870_2024_4932_MOESM1_ESM.zip]

Archive with 6 entries (5 files):
- Supplementary table/
- Supplementary table/Supplementary table legends.docx
- Supplementary table/Supplementary table1.docx
- Supplementary table/Supplementary table2.docx
- Supplementary table/Supplementary table3.docx
- Supplementary table/Supplementary table4.xls
